# Supplementary material for: Platinum iodido drugs show potential anti-tumor activity, affecting cancer cell metabolism and inducing ROS and senescence in gastrointestinal cancer cells
Source: Commun Biol. 2024 Mar 22;7:353. doi: 10.1038/s42003-024-06052-5 (PMC10959927; doi:10.1038/s42003-024-06052-5)
Supplement: Supplementary file 4 — Supplementary Data [file 42003_2024_6052_MOESM4_ESM.xlsx]

## Sheet: Fig.1
Fig. 1A										Fig. 1B
3rd Grpah (bottom-left): TEL (Fold change - ΔCt TEL)											AGS (Fold change ΔΨm/MM)
PANC1				MKN45							C	CDDP	I5	I6
C	CDDP	I5	I6	C	CDDP	I5	I6				1.02	1.12	0.88	0.78
0.912899	1.67931	1.11707	2.17213	0.952369	0.969343	1.0991	1.14163				0.98	0.8	0.85	0.7
1.03877	1.417	1.28399	1.71129	0.893755	0.976788	1.07873	1.07685				1.12	0.61	0.3	0.01
1.01302	1.6318	1.15299	1.67258	1.01971	0.980984	1.08725	1.07434
1.03532	1.58611	1.2407	1.77669	1.13416	0.967232	1.22044	1.39109				MKN45 (Fold change ΔΨm/MM)
0.649129	4.03841	-0.299265	5.57895	0	2.13367	0.497594	0.787211				C	CDDP	I5	I6
1.39634	4.13761	-0.288846	4.9877	1.06396	3.24057	1.20403	0.790336				1.03	0.77	0.47	0.26
0.954528	5.41548	-0.109448	4.47118	0.936036	3.53218	0.863008	0.687596				0.97	0.76	0.42	0.21
0.892594	0.621385	0.0578369	0.239755	0.187534	0.286363	1.64858	0.737273				0.94	0.76	0.46	0.27
0.466971	0.396741	0.77941	0.957238	1.42773	0.791726	1.47204	0.617119
1.64043	0.942944	0.640943	1.40672	1.38473	1.10119	1.23336					PANC1 (Fold change ΔΨm/MM)
											C	CDDP	I5	I6
4th Grpah (bottom-right): MT-COX1 (Fold change - ΔCt MT-COX1)											1.02	0.48	0.46	0.61
PANC1				MKN45							0.98	0.57	0.55	0.39
C	CDDP	I5	I6	C	CDDP	I5	I6				0.86	0.56	0.5	0.44
0.983302	1.1557	1.20347	1.44423	0.925765	1.02822	1.17031	1.32136
1.02576	1.17983	1.29785	1.67805	0.951464	1.04188	1.1588	1.28869
0.990937	1.25332	1.20774	1.51573	1.02823	1.04394	1.21209	1.30717
1.2927	1.19534	1.31603	1.60889	1.09454	1.14091	1.31626	1.54533
0.924775	2.15325	1.53611	1.88004	0.649302	0.820195	0.875108	0.723499
0.910546	0.947808	0.994823	0.536693	1.11907	0.603181	0.776864	0.820328
1.00526	1.58665	1.08455	1.4145	1.00262	2.31635	2.59077	2.29855
0.950753	1.01368	1.10912	1.20942	0.927528	2.62344	2.52738	2.59545
0.918804	1.07533	1.08268	1.26335	0.928287		2.76182	3.24302
1.13044	1.11816	1.32944	1.42123	1.14418	3.02762	3.25549	4.13386
3rd Grpah (bottom-left): 36B4 (Fold change - ΔCt 36B4)
PANC1				MKN45
C	CDDP	I5	I6	C	CDDP	I5	I6
0.84475	1.14436	1.4221	1.88847	1.04771	0.825535	1.70334	0.922748
1.27675	1.34579	1.28979	2.028	1.30703	0.832616	1.21097	0.930565
0.878496	0.80209	0.764353	1.03352	0.645266	1.09516	0.837297
1.09862	1.67786	2.07316	1.83187	1.11015	1.23718	1.37433	1.56911
0.946361	2.37052	2.46734	3.4044	1.11949	1.61135	1.44679	1.86158
1.02368	2.86713	2.33261	3.39167	0.874056	1.72023	1.35787	2.07418
0.931346	3.45186	2.53866	3.57809	0.896305	2.27053	1.5791	2.39151
0.694457	2.31169	4.48907	2.95142	0.99655	2.21355	1.8961	1.86148
0.545543		2.16474	2.10285	0.695192	1.32685	1.25044	2.10077
2.265		1.99563		1.19304		1.25165	1.70732
0.495	2.5645	1.73734	2.48167	1.11521	2.20312	1.77669	2.03416
4th Grpah (bottom-right): MT-CYB (Fold change - ΔCt MT-CYB)
PANC1				MKN45
C	CDDP	I5	I6	C	CDDP	I5	I6
0.94913	1.61817	1.01466	1.356	0.911719	1.38049	1.05251	1.23481
1.03237	1.29564	1.06308	1.26377	0.908706	1.40853	0.886722	1.23095
1.0185	1.30359	1.12207	1.34949	1.17957		1.02443	1.26163
1.84766	1.47184	1.16524		1.2719	1.60529	1.42275	1.5934
1.00174	1.131	2.0159	1.77429	0.951346	1.1947	1.44625	1.49223
0.963436	1.53246	1.97243	2.04045	1.05746	1.21685	1.22304	1.35624
1.03483	1.61918	2.29757	1.99778	0.991193	1.31185	1.36055	1.4814
1.21217	1.96454	2.28292	2.19138	1.0268	1.3882	1.39115	1.48919
0.769735	6.54331	3.88712	4.68906	1.07475		5.52626
1.31925	5.48205	4.46978	8.15998	0.890007	2.27478	1.55869	0.546914
0.911012	6.15783	3.71417	4.98097	1.03524	1.31611	1.50653	0.646403
0.588347	5.62919	6.80474	6.18359	1.2629	2.31322	3.46616	1.60484

## Sheet: Fig.2
Fig. 2A										Fig. 2B
Left Panel: AGS cells										Left Panel: AGS cells
Time (minutes)	Ctr			I5						Time (minutes)	Ctr			I6
1.53	183.049	181.987	154.744	58.7094	29.0825	40.7227				1.53	133.105	141.539	125.878	30.1319	31.3797	53.7109
8.04	172.568	172.132	146.096	54.5696	26.1551	39.7061				8.02	119.618	124.197	116.139	24.9329	27.5046	48.0298
14.54	170.659	169.528	144.187	52.305	23.3432	38.6957				14.51	115.728	119.233	113.335	26.4797	27.4562	48.9415
21.13	80.2873	82.1841	67.8443	33.7993	17.1923	31.197				21.08	63.2657	63.0166	61.4702	22.9934	21.9038	30.7096
27.59	96.9649	97.6909	82.7852	35.1973	17.3279	30.2578				27.57	77.5193	78.1352	78.6894	20.5189	20.6073	30.1901
34.07	114.473	114.258	97.2504	35.9134	16.9803	29.5448				34.06	90.3829	91.6343	90.8701	21.4481	20.5528	31.2982
40.63	314.242	310.41	270.371	76.1935	29.2892	46.9924				40.62	194.221	200.454	175.273	31.1125	35.9589	73.1904
47.11	300.453	303.937	256.151	73.8328	28.6616	47.196				47.11	179.994	187.987	161.746	31.8093	34.9165	74.024
53.59	291.861	295.846	249.262	71.4396	28.2175	47.2185				53.6	169.937	180.064	155.069	30.012	33.9278	73.6403
60.15	55.7409	58.5565	44.8352	22.0275	13.2859	22.5877				60.16	33.9751	35.4743	31.9587	12.0701	11.1961	18.1823
66.63	49.925	52.3314	40.112	21.2372	12.4063	20.3044				66.65	34.4077	34.286	32.5781	12.0579	11.0677	17.3668
73.12	46.696	48.7784	37.9905	19.5577	11.425	19.4877				73.14	32.6494	32.3579	30.2387	11.7846	9.53262	17.3382
Basal resp. ctr	Basal resp. I5	SRC ctr	SRC I5	ATP-production coupled resp.ctr	ATP-product. coupled resp.I5	Maximal resp. ctr	Maximal resp. I5			Basal resp. ctr	Basal resp. I6	Maximal resp. ctr	Maximal resp. I6	SRC ctr	SRC I6	ATP-production coupled resp.ctr	ATP-product. coupled resp.I6
123.96	32.75	143.58	23.89	90.37	18.51	267.55	56.64			75.53	3.67	146.88	5.01	71.36	1.33	47.69	1.49
120.75	11.92	140.88	5.95	87.34	6.15	261.63	17.86			78.98	4.48	152.81	6.35	73.84	1.87	51.11	1.71
106.2	19.21	126.18	8.3	76.34	7.5	232.38	27.5			75.54	7.9	131.85	14.17	56.31	6.27	47.15	4.69
Middle Panel: MKN45 cells										Middle Panel: MKN45 cells
Time (minutes)	Ctr			I5						Time (minutes)	Ctr			I6
1.53	176.42	137.115	192.475	87.0221	65.8202	67.2404				1.53	271.391	260.671	274.221	147.857	218.375	227.071
8.04	165.461	130.104	178.63	81.395	60.0787	61.987				8.03	253.458	246.166	255.141	138.707	201.479	205.427
14.51	153.99	118.34	165.943	68.3352	45.5888	48.6636				14.5	247.633	241.585	250.141	135.932	195.066	199.064
21.06	162.142	126.37	174.138	78.1453	55.1924	34.7356				21.09	104.744	119.198	120.003	69.6082	82.0209	78.1047
27.57	162.524	126.912	174.544	77.5032	54.6574	34.2534				27.59	91.7502	88.3702	89.8714	57.4221	74.9291	73.3602
34.08	162.101	126.556	173.557	76.9353	53.9892	34.8281				34.07	87.9001	85.0959	88.1393	57.8854	73.9423	73.7207
40.66	270.821	194.178	281.315	96.0748	62.8442	67.0243				40.62	395.798	417.791	439.428	219.523	319.315	325.525
47.17	271.593	197.795	294.443	97.6837	61.6264	67.2053				47.1	395.852	409.5	410.358	203.914	280.542	293.87
53.68	277.126	199.846	305.228	97.9086	60.6467	66.2231				53.58	394.627	405.984	400.62	193.975	265.77	274.483
60.27	52.7399	47.6906	43.2186	32.7644	24.8353	23.7602				60.14	62.4035	58.1668	58.6269	39.9791	45.1028	42.2414
66.75	48.3109	43.2323	43.7377	29.7633	21.9547	20.2025				66.62	59.4667	56.2616	58.061	39.1246	45.4375	44.5027
73.23	45.5653	40.0952	42.2822	27.2124	20.4304	18.6726				73.1	56.8305	54.7954	57.7767	38.1003	46.0211	46.1344
Basal resp. ctr	Basal resp. I5	SRC ctr	SRC I5	ATP-production coupled resp.ctr	ATP-product. coupled resp.I5	Maximal resp. ctr	Maximal resp. I5			Basal resp. ctr	Basal resp. I6	Maximal resp. ctr	Maximal resp. I6	SRC ctr	SRC I6	ATP-production coupled resp.ctr	ATP-product. coupled resp.I6
108.42	41.12	123.14	29.35	0	0	231.56	70.47			254.4	127.94	451.96	239.39	197.55	111.45	212.98	104.06
78.25	25.16	81.51	16.04	0	0	159.75	41.2			249.05	199.95	483.99	365.62	234.94	165.66	208.65	161.5
123.66	29.99	139.29	18.54	0.001	13.84	262.95	48.53			256.49	209.1	508.87	377.71	252.38	168.61	216	167.13
Right Panel: PANC1 cells										Right Panel: PANC1 cells
Time (minutes)	Ctr			I5						Time (minutes)	Ctr			I6
1.53	52.5255	43.8681	51.0427	13.0811	6.84208	6.31593				1.53	167.492	178.146	167.869	159.562	146.086	145.09
8.03	48.2592	40.5459	46.9258	12.3424	4.85183	4.91588				8.01	151.971	163.858	154.926	147.434	135.357	133.103
14.5	47.3201	40.3175	46.2264	10.9576	5.69812	5.80352				14.5	147.819	160.303	151.512	143.038	132.495	129.978
21.08	27.4817	22.8208	24.4238	8.98965	4.96748	6.03607				21.07	59.1388	61.9965	60.1782	66.5745	57.8765	56.7739
27.58	26.6801	21.6946	25.0629	9.31842	4.21911	5.20189				27.55	59.9251	64.7063	62.4172	66.0035	58.3571	57.0179
34.08	27.3591	22.5891	25.693	9.29995	5.22445	4.5802				34.04	63.6257	67.8948	65.6381	69.58	62.2166	61.4483
40.66	53.6613	46.5682	52.2968	10.2999	4.37185	4.61488				40.6	232.178	249.1	242.238	214.725	187.294	199.178
47.17	53.1852	44.5683	49.5712	10.5617	4.70742	5.22582				47.09	220.601	231.292	231.312	200.494	175.489	184.522
53.68	52.9391	45.1733	49.8653	10.1396	5.40099	4.35818				53.58	218.441	228.376	227.255	196.779	170.973	177.854
60.22	21.5688	16.8183	17.07	6.52603	3.32423	3.87539				60.14	36.8358	36.6166	33.561	40.9467	34.6667	34.4666
66.71	19.1403	15.574	15.9327	6.75381	2.5747	4.11515				66.63	33.9584	35.9896	34.0824	41.5272	35.8152	35.5577
73.19	17.9326	14.9234	14.7258	6.58786	2.79137	3.1277				73.15	32.3221	35.0674	33.4532	40.1567	34.5626	34.5904
Basal resp. ctr	Basal resp. I5	SRC ctr	SRC I5	ATP-production coupled resp.ctr	ATP-product. coupled resp.I5	Maximal resp. ctr	Maximal resp. I5			Basal resp. ctr	Basal resp. I6	Maximal resp. ctr	Maximal resp. I6	SRC ctr	SRC I6	ATP-production coupled resp.ctr	ATP-product. coupled resp.I6
29.39	4.37	6.34	0	20.64	1.64	35.73	3.97			115.5	102.88	199.86	174.57	84.36	71.69	88.68	76.46
25.39	2.91	6.25	0	18.62	1.48	31.64	1.92			125.24	97.93	214.03	152.73	88.8	54.8	98.31	74.62
31.5	2.68	6.07	0.001	21.16	0.6	37.57	2.1			118.06	95.39	208.79	164.59	90.73	69.2	91.33	73.2

## Sheet: Fig.3
Fig. 3A						Fig. 3B	AGS (foci/cell)										Fig. 3C	AGS (Fold change vs GAPDH)
	AGS (Fold change % Senescence)							Control	CDDP	I5	I6	Control	CDDP	I5	I6			CDKN1A				IL-6				MMP-1
	C	CDDP	I5	I6			<15	116	17	47	59	86.5672	21.7949	37.0079	29.3532			Control	CDDP	I5	I6	Control	CDDP	I5	I6	Control	CDDP	I5	I6
	1.09	1.16	2.4	5.13			16-30	14	18	41	47	10.4478	23.0769	32.2835	23.3831			1	19.195	3.61811	7.23945	1	0.741533	2.06465	1.07203	1	4.74814	226.834	528.599
	1.17	1.15	2.38	5.74			31-45	0	21	18	53	0	26.9231	14.1732	26.3682			1	16.0881	2.31589	5.78192	1	0.553612	3.22269	0.854191	1	3.52337	185.054	466.082
	0.74	1.2	2.1	3.46			46-60	0	17	10	28	0	21.7949	7.87402	13.9303			1	22.9019	5.65257	9.06439	1	0.448967	3.28655	0.222684	1	6.39865	278.046	599.501
							>61	4	5	11	14	2.98507	6.41026	8.66142	6.96517
	MKN45 (Fold change % Senescence)																	MKN45 (Fold change vs GAPDH)
	C	CDDP	I5	I6			Suma	134	78	127	201	100	100	100	100			CDKN1A				IL-6				MMP-1
	0.92	1.67	6.84	5.26			N	134	78	127	201							Control	CDDP	I5	I6	Control	CDDP	I5	I6	Control	CDDP	I5	I6
	0.95	1.92	6.77	5.34														1	4.77411	3.25274	1.25742	1	1.95026	0.494792	1.29805	1	3.34661	7.79555	2.79492
	1.13	1.87	7.76	6.2			MKN45 (foci/cell)											1	4.07041	2.59558	1.11553	1	3.64182	2.43473	0.916496	1	2.19422	5.22347	2.22917
								Control	CDDP	I5	I6	Control	CDDP	I5	I6			1	5.59948	4.07627	1.41735	1	4.70413	1.26595	1.73465	1	5.10422	11.6341	3.50426
	PANC1 (Fold change % Senescence)						<15	59	0	4	5	57.2816	0	16	11.9048
	C	CDDP	I5	I6			16-30	27	4	5	7	26.2136	6.66667	20	16.6667			PANC1 (Fold change vs GAPDH)
	1.23	1.64	2.58	3.99			31-45	5	8	6	6	4.85437	13.3333	24	14.2857			CDKN1A				IL-6				MMP-1
	0.93	1.11	1.93	3.23			46-60	7	10	5	10	6.79612	16.6667	20	23.8095			Control	CDDP	I5	I6	Control	CDDP	I5	I6	Control	CDDP	I5	I6
	0.84	1.53	2.21	3.43			>61	5	38	5	14	4.85437	63.3333	20	33.3333			1	2.68946	4.55095	0.760883	1	6.72348	7.57159	2.029	1	3.58354	12.6345	1.76768
																		1	2.39703	3.90553	0.646376	1	5.77988	6.42928	0.687855	1	2.80378	9.39057	1.57157
							Suma	103	60	25	42	100	100	100	100			1	3.01758	5.30302	0.895674	1	7.82114	8.91685	5.98503	1	4.17521	8.70809	2.11259
							N	103	60	25	42
							PANC1 (foci/cell)
								Control	CDDP	I5	I6	Control	CDDP	I5	I6
							<15	113	7	1	18	86.2595	6.36364	3.84615	22.2222
							16-30	17	11	7	34	12.9771	10	26.9231	41.9753
							31-45	0	26	7	15	0	23.6364	26.9231	18.5185
							46-60	0	22	4	5	0	20	15.3846	6.17284
							>61	1	44	7	9	0.763359	40	26.9231	11.1111
							Suma	131	110	26	81	100	100	100	100
							N	131	110	26	81

## Sheet: Fig.4
Fig. 4A	AGS (fold change p-p53 vs Tubulin)															PANC1 (fold change p-p53 vs Tubulin)
	Control	CDDP				I5				I6						Control	CDDP				I5				I6
	C	1	3	6	24	1	3	6	24	1	3	6	24	Time (h)		C	1	3	6	24	1	3	6	24	1	3	6	24	Time (h)
	1	0.986517	0.586471	1.30824	3.18292	0.867385	0.543254	0.499392	0.778727	0.562012	0.392498	0.560702	0.695411			1	1.04	1.501	2.227	2.03	0.74	0.37	0.46	0.81	0.76	0.78	1.01	2.28
	1	0.943567	1.29853	1.18854	2.95532	0.842415	0.627429	0.626984	0.888231	0.699685	0.705636	0.74363	1.1071			1	1.08	1.122	1.131	4.05	1.11	1.05	1.28	1.22	1.24	1.36	0.69	1.99
	1	1.45821	1.13805	1.27536	1.90631	1.7105	1.35853	1.55527	1.67228	1.24977	1.35823	1.62054	1.22584			1	0.83	1.403	2.015	2.63	0.95	0.6	0.68	0.52	0.65	1.16	0.99	1.04
	AGS (fold change p-p38 vs Tubulin)															PANC1 (fold change p-p38 vs Tubulin)
	Control	CDDP				I5				I6						Control	CDDP				I5				I6
	C	1	3	6	24	1	3	6	24	1	3	6	24	Time (h)		C	1	3	6	24	1	3	6	24	1	3	6	24	Time (h)
	1	1.50817	1.39023	0.95454	0.64139	1.6079	0.862672	1.57326	3.75813	1.46236	1.1118	1.67466	2.64071			1	1.54633	0.936096	0.873658	1.70155	2.22907	2.00961	1.73711	1.27587	2.60296	1.15907	0.976015	1.90973
	1	0.86384	0.634569	1.02082	1.82289	2.91063	3.01566	3.84546	3.60613	1.89419	2.25804	3.50715	0.92805			1	1.18345	0.95901	0.551481	0.395096	1.10852	1.47387	1.3292	1.42166	1.02426	1.03313	1.15622	1.31042
	1	1.48707	1.26641	0.810416	1.14915	3.19045	3.49608	3.36473	2.15962	2.19635	0.725823	1.08632	1.31638			1	0.986316	0.67218	0.590675	0.506346	1.07498	1.29874	1.51	1.33	1.89033	1.07	1.0897	1.35652
	AGS (fold change p-JNK vs Tubulin)															PANC1 (fold change p-JNK vs Tubulin)
	Control	CDDP				I5				I6						Control	CDDP				I5				I6
	C	1	3	6	24	1	3	6	24	1	3	6	24	Time (h)		C	1	3	6	24	1	3	6	24	1	3	6	24	Time (h)
	1	0.894975	1.01422	1.25743	1.30179	3.17782	3.91227	2.70575	3.2721	1.47772	0.824874	0.767237	0.863927			1	1.37299	0.758214	0.755485	0.818759	2.89501	1.5726	2.26397	0.767053	1.80868	0.52571	0.632097	0.596841
	1	1.55833	1.18478	1.75563	2.32952	2.64736	2.16301	2.4308	2.29131	1.30499	0.738669	1.33541	0.851877			1	1.20137	0.410491	0.426868	0.748044	2.7686	2.30535	2.75016	1.16449	1.28789	0.250911	0.355444	0.833459
	1	0.817845	0.898979	0.762322	0.850332	2.39396	1.79861	2.19749	2.81601	1.60693	1.62298	1.23176	1.13775			1	1.17	0.867808	0.72835	1.25319	4.71917	1.81333	2.01988	1.09443	3.68016	3.35618	4.71592	2.59642
	AGS (fold change p-ERK vs Tubulin)															PANC1 (fold change p-ERK vs Tubulin)
	Control	CDDP				I5				I6						Control	CDDP				I5				I6
	C	1	3	6	24	1	3	6	24	1	3	6	24	Time (h)		C	1	3	6	24	1	3	6	24	1	3	6	24	Time (h)
	1	0.952811	1.40871	2.44066	2.38688	3.33731	6.26325	3.85835	3.8691	2.604	1.3326	1.49492	0.780472			1	1.16448	0.655535	0.469069	0.857146	5.05183	4.57259	3.1087	0.908086	1.20875	0.575394	0.600848	0.440912
	1	0.978223	0.94228	1.16061	2.44989	2.23676	7.51969	7.70953	7.10021	2.95509	1.83407	1.99683	2.6246			1	1.13048	1.70751	2.12713	2.648	7.4391	11.3646	13.4172	11.3435	3.62148	1.69789	2.54573	1.89212
	1	0.813874	1.15846	1.54578	1.9989	6.03023	5.90891	6.10002	5.00226	1.91001	1.74894	1.55611	1.21789			1	1.21	1.33	1.29	1.55	5.41	8.3	7.72	3.15	2.27	1.17	1.66	1.09
Fig. 4B	Fold change MAP2K3 vs GAPDH
	AGS				MKN45				PANC1
	Control	CDDP	I5	I6	Control	CDDP	I5	I6	Control	CDDP	I5	I6
	1	3.77631	4.88908	14.3277	1	2.85814	1.98563	2.44484	1	2.13784	3.33247	1.38151
	1	3.2606	4.05612	13.4406	1	2.103	1.69638	2.00272	1	1.80394	2.99296	1.18612
	1	4.37359	5.8931	15.2735	1	3.88443	2.32421	2.98456	1	2.53354	3.71048	1.60909

## Sheet: Fig.5
Fig. 5A	AGS (Fold change vs GAPDH)													Fig. 5B	DHE						Fig. 5C	AGS (GSH/GSSG)
	SOD1				SOD2				CAT						C	H2O2	CDDP	I5	I6			Control	CDDP		I5		I6		C+
	Control	CDDP	I5	I6	Control	CDDP	I5	I6	Control	CDDP	I5	I6			23.2462	124.559	42.3288	98.0431	99.5672			C	3	24	3	24	3	24	H2O2
	1	1.24777	1.92144	1.80969	1	1.83017	1.44029	0.661077	1	0.433945	0.868788	0.438318			17.2398	111.221	40.6251	93.8385	98.8902			1	0.991972	0.876694	0.917177	0.575689	0.770818	0.964024	0.861373
	1	1.11447	1.64548	1.50064	1	1.60832	1.25404	0.593764	1	0.403234	0.790617	0.385656			14.5829	102.463	39.8721	90.6178	93.8888			1	0.997141	0.88274	0.922818	0.62	0.776518	0.964584	0.866679
	1	1.39701	2.24368	2.18238	1	2.08263	1.65419	0.736022	1	0.466995	0.954689	0.498171			11.463	100.55	38.3058	88.2899	91.6875			1	1.02599	0.943349	0.926753	0.786386	0.80149	1.00253	0.948417
															9.46237	92.1795	36.8031	54.3454	74.8046
	MKN45 (Fold change vs GAPDH)														8.94586	91.557	34.426	54.177	72.6256			PANC1 (GSH/GSSG)
	SOD1				SOD2				CAT													Control	CDDP		I5		I6		C+
	Control	CDDP	I5	I6	Control	CDDP	I5	I6	Control	CDDP	I5	I6			Mitosox							C	3	24	3	24	3	24	H2O2
	1	1.68414	2.60048	1.50419	1	5.8142	1.05341	2.63063	1	1.49598	0.564112	1.12476			C	H2O2	CDDP	I5	I6			1	0.820388	0.813272	0.746	0.824141	0.883327	0.52	0.594529
	1	1.47078	2.29346	1.38096	1	4.05678	0.900465	2.27581	1	1.26076	0.432137	0.867132			2.65733	52.37	4.20887	32.0781	30.3065			1	0.833	0.939261	0.788094	0.833693	0.885778	0.651147	0.659
	1	1.92844	2.9486	1.63842	1	3.7805	1.46461	3.25997	1	1.77508	0.736392	1.45893			1.48279	54.4446	6.323	35.9296	23.9014			1	0.884296	0.953115	0.851199	0.959226	1.06364	0.657166	0.818536
															3.9194	65.7016	11.8869	17.2613	12.4683
	PANC1 (Fold change vs GAPDH)														2.5063	68.4478	27.3722	33.4103	30.2297
	SOD1				SOD2				CAT						3.46971	52.4821	25.5359	49.8012	55.1921
	Control	CDDP	I5	I6	Control	CDDP	I5	I6	Control	CDDP	I5	I6			12.0875	55.4142	21.764	22.809	23.9092
	1	1.20128	1.80583	1.21233	1	0.426685	0.616406	0.77923	1	0.964306	1.52928	1.28273
	1	1.76115	1.68551	1.26731	1	0.394968	0.542782	0.73724	1	0.789817	1.32455	1.15749
	1	1.78863	1.67874	1.41322	1	0.460949	0.700017	0.823611	1	1.17734	1.76566	1.42152

## Sheet: Fig.6
Fig. 6B											Fig. 6D			Control						I5							Fig. 6F	Days post-treatment initiation	Control
	Days (nº)	7	10	13	16	20	23	28			RER	7:02	Light Cycle	0.959333	0.941333	0.958	0.928	0.979667	0.951667	0.979333	0.939667	0.983	0.930667	0.94	0.898333		Fold-change in tumor volume vs d0	0	1	1	1	1	1
Tumor Take (%)	Control	0	25	50	50	50	75	87.5				8:02		0.925333	0.944333	0.899667	0.879333	0.912333	0.887	0.862333	0.933333	0.991	0.877333	0.845667	0.832333			3	1	1	1.18	1.65	1.36
	I5	0	12.5	12.5	25	25	37.5	62.5				9:02		0.926333	0.931333	0.856667	0.859333	0.880333	0.889	0.879667	0.86	0.955333	0.814333	0.882	0.786333			7	1.18	1.65	1.36	1.61	1.68
												10:02		0.920333	0.909	0.878333	0.827667	0.882667	0.848	0.924333	0.909667	0.945333	0.843333	0.878	0.757667			10	1.81	2.77	1.9	2.03	1.94
												11:02		0.924667	0.917333	0.865333	0.788333	0.906333	0.836	0.826	0.891667	1.00433	0.794667	0.865333	0.771667			14	2.87	5.09	4.73	2.91	3.66
	Time (Days)	Control										12:02		0.913333	0.878	0.842	0.842667	0.868333	0.877	0.855333	0.916667	0.910333	0.814	0.849333	0.780333			17	3.2	6.61	8.45	3.81	4.31
Tumor Growth (mm3)	10	ND	ND	ND	ND	ND	8.9	ND	10.9			13:02		0.895333	0.881333	0.864333	0.839667	0.832	0.84	0.872	0.869667	0.942333	0.814667	0.822333	0.776333
	13	ND	11.5	ND	ND	9.5	12.8	ND	10.4			14:02		0.915	0.833333	0.867333	0.819	0.900333	0.834333	0.803	0.851333	0.937333	0.857667	0.821	0.772667			Days post-treatment initiation	I5 RO
	16	ND	12.8	ND	ND	10.6	15.8	ND	11.7			15:02		0.929	0.906	0.812667	0.807667	0.890333	0.856	0.842333	0.857333	0.924	0.853667	0.824667	0.824667		Fold-change in tumor volume vs d0	0	1	1	1	1	1
	20	ND	15.1	ND	ND	14.8	18.6	ND	11.1			16:02		0.931333	0.867333	0.875667	0.813	0.921667	0.912333	0.810667	0.866	0.94	0.855667	0.846667	0.806333			3	0.66	0.95	1.12	1.34	1.68
	23	ND	17.4	ND	10.8	15	21.9	12.1	16.6			17:02		0.953	0.884333	0.877667	0.849333	0.969333	0.931	0.868	0.902667	0.980333	0.891	0.954	0.820667			7	0.81	1.29	1.57	1.05	1.08
	28	ND	20.5	17	12.2	15.9	22.6	15.3	19.8			18:02	Dark Cycle	0.932667	0.871667	0.911667	0.859	0.974667	0.879333	0.852333	0.902	0.97	0.897667	0.943667	0.872667			10	0.74	2.21	2.36	1.14	1.44
												19:02		0.967667	0.947667	0.905667	0.851667	0.995667	0.93	0.886	0.938	1.01867	0.907333	0.979	0.848333			14	0.85	2.64	3.43	1.26	1.18
	Time (Days)	I5										20:02		0.972667	0.969	0.945667	0.910667	0.999333	1.00433	0.945333	0.959	1.018	0.934667	0.967	0.978667			17	1.43	3.89	4.46	1.56	1.13
Tumor Growth (mm3)	10	ND	ND	ND	ND	ND	10.7	ND	ND			21:02		0.967667	1.00367	0.998	0.957667	1.00367	1.031	1.03167	0.977	1.06067	1.00533	1.001	1.014
	13	ND	ND	ND	ND	ND	7.7	ND	ND			22:02		0.955	0.992333	1.01533	0.986667	1.01967	1.02167	0.997	1.00167	1.02267	1.03133	1.00567	1.007			Days post-treatment initiation	I5 IP
	16	9.4	ND	ND	ND	ND	8.5	ND	ND			23:02		0.948667	0.998667	1.01567	0.946667	1.02433	1.01767	0.975	1.02267	1.02467	1.02767	0.981667	1.01633		Fold-change in tumor volume vs d0	0	1	1	1	1	1	1	1
	20	7.4	10.1	ND	ND	ND	ND	ND	ND			0:02		0.974667	0.982667	1.016	0.994	1.01867	1.01133	0.981667	0.982333	1.00667	1.03067	0.924667	1.006			3	1.05	1.45	0.79	1.51	1.63	0.95	1.1
	23	8	10.9	ND	ND	ND	9.7	ND	ND			1:02		0.960667	0.944	1.002	0.976333	1.01567	1.027	0.964667	0.991667	0.946333	1.039	0.913	0.965			7	1.29	1.56	0.79	1.32	1.71	0.86	1.49
	28	9.8	10.8	ND	ND	9.8	10.9	11.6	8.7			2:02		0.995333	0.936	0.977	0.961667	0.979667	0.96	0.917667	0.97	1.00867	1.02133	0.923667	0.981667			10	1.75	2.48	0.96	2.5	2.73	1.37	2.28
		ND: No Detected										3:02		0.967	0.910333	0.954	0.969667	0.975667	0.960667	0.922667	0.956	0.98	0.976333	0.948	0.97			14	2.21	4.16	0.85	2.92	3.98	1.35	3.75
												4:02		0.958667	0.872667	0.929667	0.992	0.954	0.971667	0.981	0.920667	0.934333	0.924	0.948667	1.002			17	3.08	4.39	0.91	3.92	4.58	1.62	4.25
												5:02		0.973667	0.879667	0.945667	0.974	1.009	0.97	0.959	0.946	0.984	0.984	0.979	1.01133
Fig. 6C	Tumor Volume d28 (mm2)			Tumor Weight (g)								6:02		0.976667	0.94	0.912667	0.992333	1.008	0.98	0.871	1	1.022	0.965667	1.007	0.982667
	C	I5		C	I5
	20.5	9.8		0.1485	0.1301									Control							I5
	17	10.8		0.2973	0.0568						EE	7:02	Light Cycle	17.8293	15.2157	15.8363	23.072	18.236	16.867		16.0787	12.9813	16.853	19.815	16.049
	12.2	9.8		0.0731	0.1068							8:02		15.4073	15.2517	14.367	19.407	13.9457	15.324		17.6623	11.7313	14.4927	13.1567	15.4313
	15.9	10.9		0.2312	0.0882							9:02		13.2853	13.0363	16.6617	18.1287	13.8243	14.8997		12.7127	11.468	13.785	13.3917	13.1143
	22.6	11.6		0.3472	0.0887							10:02		13.5053	14.0453	16.4103	20.4223	14.753	15.4113		13.7247	14.1033	16.704	14.2797	14.9713
	15.3	8.7		0.3621	0.1001							11:02		17.1347	12.1483	14.6597	17.2973	14.673	13.6103		13.428	13.8783	13.313	14.6433	13.6833
	19.8			0.1855								12:02		14.6183	14.2647	14.808	19.397	14.686	14.9167		14.3573	13.5563	15.6037	13.818	14.4753
												13:02		14.3057	11.6597	15.4433	17.486	13.0257	13.56		14.332	10.7357	12.5527	12.0127	14.628
												14:02		15.333	12.6453	14.6557	16.87	14.318	15.1247		11.8437	12.5467	15.0243	12.6277	13.1563
												15:02		16.0307	12.1883	13.327	16.598	13.7337	14.7513		12.959	12.617	12.6957	14.0607	14.0887
												16:02		14.698	14.0583	13.673	19.285	15.0743	16.526		11.3023	12.973	16.9743	12.9517	14.1013
												17:02		14.8307	13.629	14.9	16.1357	15.1493	14.0097		12.3113	12.9613	13.0437	13.5163	13.2083
												18:02	Dark Cycle	13.9187	12.8767	13.8017	19.4263	14.4197	16.007		14.2257	12.271	16.5053	14.1543	16.8013
												19:02		14.177	12.2693	17.3033	20.201	14.358	19.8917		13.0347	10.813	14.4247	14.229	18.286
												20:02		18.4693	17.4143	19.072	23.4587	22.052	20.6597		19.579	16.6833	21.6473	19.274	20.193
												21:02		19.598	14.887	18.631	23.6933	17.843	19.371		20.839	15.3017	19.425	18.436	17.575
												22:02		14.6557	17.9637	17.2277	20.0457	15.9757	19.481		18.4497	13.8337	20.6563	18.5287	21.9183
												23:02		16.4233	16.4447	18.4583	21.6083	19.509	18.2043		16.657	16.9677	17.5713	16.9693	18.302
												0:02		16.5127	15.0903	18.3797	22.8447	16.2507	17.895		18.003	15.6217	20.8887	18.1913	19.892
												1:02		18.6267	14.8027	17.2053	20.4847	18.9523	19.3		18.8787	16.8867	19.722	13.8293	17.8717
												2:02		19.3623	16.1517	16.8117	20.1873	17.0203	14.629		15.8553	13.977	17.5643	16.6163	17.3597
												3:02		15.7067	15.2633	15.2483	19.8943	16.365	16.585		14.3077	14.8197	16.11	15.7517	17.402		Fig. 6G
												4:02		16.162	12.559	18.5773	20.9793	15.8283	19.9493		14.2627	11.5633	16.9933	16.804	17.131
												5:02		16.0773	13.735	18.2447	21.1903	17.7457	16.4223		17.1427	14.7697	18.8203	15.234	19.3637
												6:02		14.3563	15.8323	14.979	22.4273	18.0323	20.1817		15.184	18.0563	19.4387	18.3233	18.1903

## Sheet: Supplementary Fig.1
Fig. S1A											Fig. S1B									Fig. S1C
	AGS (Fold change %MTGreen, MM)					AGS (Fold change %CMXROS, ΔΨm)					Left Panel: AGS cells									Left Panel: AGS cells
	C	CDDP	I5	I6		C	CDDP	I5	I6		Time (minutes)	Ctr			I5					Time (minutes)	Ctr			I6
	1.02	0.78	1.08	0.83		0.997	0.87	0.96	0.58		1.53	40.0736	42.7015	36.3554	36.8053	19.2237	15.1972			1.53	37.4466	36.878	33.8206	38.6081	45.6552	52.1291
	0.98	0.73	1.04	0.75		1	0.86	0.93	0.29		8.04	39.5466	40.9761	36.0957	36.5577	19.2056	15.3956			8.02	36.1169	35.2693	33.4866	36.7178	45.8902	52.2118
	1	0.76	1.0618	1.298		1.06	0.72	0.85	0.42		14.54	40.8315	42.4016	36.3342	36.7762	19.1053	16.002			14.51	36.8049	35.761	33.8555	36.8466	46.2246	52.6099
											21.13	65.6594	64.9216	57.8988	46.6811	25.3473	19.9096			21.08	56.4184	54.7914	52.3533	38.8177	49.2252	62.4706
	MKN45 (Fold change %MTGreen, MM)					MKN45 (Fold change %CMXROS, ΔΨm)					27.59	66.001	65.7127	59.7035	48.3272	27.8371	23.2845			27.57	55.1701	52.7879	52.1416	41.1314	49.0289	63.4262
	C	CDDP	I5	I6		C	CDDP	I5	I6		34.07	65.8945	65.421	59.447	49.0541	27.8051	23.7624			34.06	54.2839	51.9787	51.3466	41.5173	48.8042	63.2354
	1	0.94	0.86	0.93		1.03	0.72	0.4	0.24		40.63	61.6664	59.4222	54.9739	48.793	26.4488	21.8726			40.62	49.6785	48.0566	46.1417	40.0392	50.1608	64.9317
	0.998	0.93	0.82	0.91		0.97	0.71	0.35	0.19		47.11	60.7309	60.3386	54.7323	49.0241	28.7416	25.7046			47.11	48.0865	46.0598	45.5627	42.429	49.6675	63.0102
	1.05	0.93	1.11	1.1		0.99	0.71	0.72	0.3		53.59	60.4978	60.6651	55.258	49.7409	29.4406	26.4596			53.6	47.9681	45.8105	45.7599	43.0999	49.6485	63.1519
											60.15	62.291	61.4192	56.0263	50.4348	27.9397	24.1659			60.16	51.9168	49.9226	48.647	39.7909	50.7333	64.3039
	PANC1 (Fold change %MTGreen, MM)					PANC1 (Fold change %CMXROS, ΔΨm)					66.63	66.0393	65.4903	59.8197	51.2816	28.4223	26.7616			66.65	54.2529	52.2033	51.3308	41.7732	50.2639	65.0455
	C	CDDP	I5	I6		C	CDDP	I5	I6		73.12	67.766	66.8435	61.2144	52.1966	28.8746	28.5366			73.14	55.4842	53.557	52.6659	42.1487	50.2784	65.8888
	1.03	1.99	2.17	1.22		0.98	1.08	1.17	0.75
	0.97	2.23	2.54	2.53		1.02	1.13	1.2	0.98		Middle Panel: MKN45 cells									Middle Panel: MKN45 cells
	1.22	2.11	2.28	2.1		0.98	1.08	1.05	0.61		Time (minutes)	Ctr			I5					Time (minutes)	Ctr			I6
											1.53	56.0779	37.7341	62.2149	21.1435	16.1996	16.2001			1.53	67.022	63.6393	71.4434	52.3105	63.9652	71.7426
											8.04	57.9112	36.1427	58.2807	19.6334	16.0012	16.7795			8.03	65.4384	64.6514	71.3799	53.1817	63.3589	68.8814
											14.51	57.9761	36.7059	57.7817	19.6711	15.8485	16.9704			14.5	67.4293	66.1843	72.8788	52.8227	63.0706	69.3336
											21.06	58.6849	37.9689	58.6647	20.0542	16.611	27.4786			21.09	105.844	97.4454	106.731	74.7408	94.6825	104.065
											27.57	58.6282	38.0843	59.2077	19.6371	16.614	31.8529			27.59	112.18	106.705	114.32	81.2291	97.0746	106.261
											34.08	58.4229	37.8584	58.9256	19.3894	16.6639	33.0853			34.07	111.319	106.578	113.17	83.526	96.1271	105.927
											40.66	90.2992	56.0411	84.8341	31.6649	25.3673	28.6155			40.62	97.5617	94.8756	103.608	75.26	90.3982	96.5049
											47.17	77.2443	48.6694	74.6493	31.1061	25.444	28.9386			47.1	89.1674	84.7565	92.849	66.2514	82.0245	89.6769
											53.68	77.0492	49.3005	75.2737	30.4619	25.6883	28.0637			53.58	85.3025	81.2668	88.7712	64.2756	81.073	88.2395
											60.27	82.9576	53.128	83.4183	29.7389	23.4375	28.0803			60.14	100.614	94.7849	105.973	78.674	97.4457	103.452
											66.75	91.4986	57.943	88.2579	31.8586	25.2879	30.7376			66.62	104.765	99.562	110.48	79.1387	95.5903	102.956
											73.23	90.5891	57.986	88.0185	33.3333	26.49	31.2099			73.1	102.923	97.7599	107.316	79.2998	93.0863	102.34
											Right Panel: PANC1 cells									Right Panel: PANC1 cells
											Time (minutes)	Ctr			I5					Time (minutes)	Ctr			I6
											1.53	16.8036	12.7525	15.2768	11.6119	6.05863	3.87004			1.53	16.8036	12.7525	15.2768	11.6119	6.05863	3.87004
											8.03	16.2068	12.0796	14.2386	11.2148	5.28201	3.28576			8.01	16.2068	12.0796	14.2386	11.2148	5.28201	3.28576
											14.5	16.5617	12.2396	14.3702	6.37015	5.24472	3.42723			14.5	16.5617	12.2396	14.3702	6.37015	5.24472	3.42723
											21.08	25.4806	19.8843	22.8884	5.12486	4.54512	2.73151			21.07	25.4806	19.8843	22.8884	5.12486	4.54512	2.73151
											27.58	26.0429	21.5944	24.3942	3.59885	3.97083	2.37705			27.55	26.0429	21.5944	24.3942	3.59885	3.97083	2.37705
											34.08	26.1575	21.9458	24.6358	3.58222	4.59005	2.5167			34.04	26.1575	21.9458	24.6358	3.58222	4.59005	2.5167
											40.66	19.1224	14.2495	16.959	5.81163	4.25361	2.94088			40.6	19.1224	14.2495	16.959	5.81163	4.25361	2.94088
											47.17	18.7475	15.4422	17.7087	7.26659	5.32104	3.66908			47.09	18.7475	15.4422	17.7087	7.26659	5.32104	3.66908
											53.68	18.9485	15.8007	18.1652	8.1197	5.9891	3.83914			53.58	18.9485	15.8007	18.1652	8.1197	5.9891	3.83914
											60.22	21.2855	16.3569	19.5232	4.40491	5.78745	2.21284			60.14	21.2855	16.3569	19.5232	4.40491	5.78745	2.21284
											66.71	20.1776	16.7563	18.9685	5.65409	6.30158	2.93749			66.63	20.1776	16.7563	18.9685	5.65409	6.30158	2.93749
											73.19	20.3838	16.732	19.3543	6.0464	7.08863	2.7633			73.15	20.3838	16.732	19.3543	6.0464	7.08863	2.7633
											ENERGY MAPS									ENERGY MAPS
											AGS (with I5)									AGS (with I6)
											ECAR (mpH/min/absorbance)		OCR (pmol/min/absorbance)							ECAR (mpH/min/absorbance)		OCR (pmol/min/absorbance)
											Mean	stdv	Mean	stdv						Mean	stdv	Mean	stdv
											ECAR (mpH/min/absorbance)		OCR (pmol/min/absorbance)			Group	ECAR	OCR		ECAR (mpH/min/absorbance)		OCR (pmol/min/absorbance)			Group	ECAR	OCR
											39.71	3.19	173.26	16.04		ctr	39.71	173.26		128.778	3.70031	34.7727	0.773002		ctr	34.77	128.8
											23.74	11.49	42.84	14.93		I6	23.74	42.84		48.0093	16.5847	45.4641	6.76251		I6	45.46	48.01
											MKN45 (with I5)									MKN45 (with I6)
											ECAR (mpH/min/absorbance)		OCR (pmol/min/absorbance)							ECAR (mpH/min/absorbance)		OCR (pmol/min/absorbance)
											Mean	stdv	Mean	stdv						Mean	stdv	Mean	stdv
											ECAR (mpH/min/absorbance)		OCR (pmol/min/absorbance)			Group	ECAR	OCR		ECAR (mpH/min/absorbance)		OCR (pmol/min/absorbance)			Group	ECAR	OCR
											52.01	12.74	168.67	28.48		ctr	52.01	168.67		313.555	8.33835	78.5963	4.56578		ctr	78.6	313.6
											17.85	2.85	73.36	11.85		I6	17.85	73.36		230.729	50.6823	73.1182	11.4104		I6	73.12	230.7
											PANC1 (with I5)									PANC1 (with I6)
											ECAR (mpH/min/absorbance)		OCR (pmol/min/absorbance)							ECAR (mpH/min/absorbance)		OCR (pmol/min/absorbance)
											Mean	stdv	Mean	stdv						Mean	stdv	Mean	stdv
											ECAR (mpH/min/absorbance)		OCR (pmol/min/absorbance)			Group	ECAR	OCR		ECAR (mpH/min/absorbance)		OCR (pmol/min/absorbance)			Group	ECAR	OCR
											14.94	2.05	49.15	4.63		ctr	14.94	49.15		177.42	9.92024	38.7152	2.86954		ctr	38.72	177.4
											7.18	3.99	8.75	3.76		I6	7.18	8.75		146.969	20.7194	32.5207	2.10567		I6	32.52	147

## Sheet: Supplementary Fig.2
Fig. S2A	AGS (Fold change CV O.D.)							Fig. S2B	Left Graph: ATP assay (nmoles ATP/mg prot)
	Glu			Gal					AGS			MKN45			PANC1
	C	I5	I6	C	I5	I6			C	I5	I6	C	I5	I6	C	I5	I6
	1.00537	0.329268	0.813658	0.905854	0.377561	0.741951			5033.64	4895.31	0	10788.5	9557.85	3325.73	13962.7	8408.46	6180.37
	1.02	0.270732	0.78878	0.945366	0.323415	0.696585			6659.06	5882.71	0.001	12504.8	7684.95	3863.84	8388.96	9059.04	5189.49
	0.974634	0.36	0.83122	1.00244	0.41561	0.752195			4495	4424	0.001	17793	11572	4434	10317	9127	6520
	1.01915	0.207327	0.254788	0.899251	0.197336	0.2398			6182.82	7769.74	0.005	16017.1	11682.5	3684.47	10409.6	10292.6	7744.41
	0.999167	0.194838	0.289758	0.86428	0.19234	0.222315			7466.6	709.57	0.002	15568.1	9034.25	4201.47	12707	9600	6743.81
	0.981682	0.202331	0.244796	0.901748	0.197336	0.232306			6421	8571	0.001	19320	11672	5246	14296.4	7640.3	7880
	1.02	0.16	0.3	1	0.19	0.33			12247	150.2	0.003	4645.31	496.26	3320.9	18681.5	496.05	13332.3
	0.99	0.16	0.31	0.99	0.19	0.4			6061.52	0.01	0.01	16908.2	8257.16	18883.3	20931	2595.09	3956
	0.99	0.17	0.31	1	0.195	0.33			7268	0.05	0	20527	8443	23272	11265	2106	3277.42
	MKN45 (Fold change CV O.D.)
	Glu			Gal
	C	I5	I6	C	I5	I6
	1.04958	0.565643	0.843226	0.930168	0.561453	0.829609			Right Graph: lactate assay (Lactate mM/mg prot)
	0.96264	0.477654	0.843226	0.931215	0.546788	0.676676			AGS			MKN45			PANC1
	0.987779	0.491271	0.802374	0.956355	0.52898	0.698673			C	I5	I6	C	I5	I6	C	I5	I6
	0.999946	0.301287	0.288258	0.952717	0.33223	0.255686			6.85	1.16	3.22	12.83	3.26	3.98	15.88	5.32	11.33
	0.999946	0.314315	0.291515	0.890831	0.314315	0.250801			7.53	3.26	1.52	13.35	4	8.05	14.71	7.44	12.9
	1.00011	0.302915	0.293144	0.959231	0.314315	0.252429			7.23	1.86	3.74	11.9	1.31	7.53	9.73	7.29	10.14
	1.01	0.35	0.549	0.996	0.31	0.51			3.99193	0.01	3.2668	5.73314	1.42348	3.81935	6.39681	4.00882	5.29559
	1	0.34	0.55	0.999	0.3	0.51			0.01	0.0543119	2.67025	5.15983	0.837341	1.90968	5.99553	7.43496	5.82911
	0.98	0.34	0.55	1	0.3	0.5102			3.6389	0.027156	5.51094	7.36815	1.86308	4.09217	4.36683	6.31622	4.93992
									0.25	0.01	0.01	3.65	1.55	2.56	3.29	4.98	4.32
	PANC1 (Fold change CV O.D.)								0.19	0.02	0.02	3.64	1.53	2.5	3.23	4.88	4.21
	Glu			Gal					0.25	0.03	0.03	3.64	1.48	2.54	3.24	4.97	4.26
	C	I5	I6	C	I5	I6
	1.04546	0.685065	0.930195	0.920455	0.564935	0.818182
	0.946429	0.607143	0.935065	1.125	0.63961	0.788961
	1.00812	0.650974	0.863636	0.957792	0.547078	0.720779
	1.00536	0.158177	0.187668	1.01072	0.16622	0.174263
	0.997319	0.163539	0.160858	1.01877	0.184987	0.176944
	0.997319	0.163539	0.171582	1.03485	0.16622	0.179625
	1	0.25	0.52	1	0.33	0.66
	0.99	0.25	0.52	0.99	0.32	0.65
	1	0.252	0.519	1	0.32	0.64
						Group	ECAR	OCR
						ctr	34.77	128.8
						I6	45.46	48.01
						Group	ECAR	OCR
						ctr	78.6	313.6
						I6	73.12	230.7
						Group	ECAR	OCR
						ctr	38.72	177.4
						I6	32.52	147

## Sheet: Supplementary Fig.3
Fig. S3B	AGS (fold change MCL1 vs Tubulin)															PANC1 (fold change MCL1 vs Tubulin)
	Control	CDDP				I5				I6						Control	CDDP				I5				I6
	C	1	3	6	24	1	3	6	24	1	3	6	24	Time (h)		C	1	3	6	24	1	3	6	24	1	3	6	24	Time (h)
	1	1.103	0.575	1.101	0.943	0.275	0.354	0.298	1.039	0.493	0.592	0.911	0.913			1	0.928807	1.90425	1.35751	1.27866	0.470998	0.423048	0.448543	1.63769	0.61556	1.58968	1.13512	0.677733
	1	0.99	0.967	0.938	0.926	0.626	0.557	0.545	1.002	0.586	1.105	1.666	0.783			1	1.01355	2.32173	1.63132	1.50836	0.732929	0.537195	0.607583	3.05377	0.949275	3.47174	2.24112	2.11376
	1	0.761	0.513	0.603	0.668	0.52	0.657	0.673	0.903	0.597	0.81	1.549	1.78			1	1.02	1.672	1.901	1.299	1.04	1.035	1.474	2.481	1.031	2.535	1.84	1.362
	AGS (fold change BID full length vs Tubulin)															PANC1 (fold change BID full length vs Tubulin)
	Control	CDDP				I5				I6						Control	CDDP				I5				I6
	C	1	3	6	24	1	3	6	24	1	3	6	24	Time (h)		C	1	3	6	24	1	3	6	24	1	3	6	24	Time (h)
	1	0.533	0.497	0.649	1.562	0.978	0.826	0.842	1.126	0.722	1.126	1.252	1.406			1	1.44724	1.56839	0.93565	1.74549	0.508108	0.618242	0.554904	0.54779	0.793118	0.505794	0.776568	0.472133
	1	1.915	1.125	1.175	1.807	1.383	0.919	0.933	1.628	1.325	1.525	2.797	1.917			1	1.039	0.839	1.975	2.178	1.046	1.477	1.275	0.965	1.584	1.244	1.482	1.157
	1	1.371	1.012	0.953	1.427	0.822	0.851	0.854	0.54	0.67	0.803	1.638	1.97			1	0.553	0.474	0.406	1.991	0.262	0.542	0.526	0.596	0.357	0.269	0.57	0.361
	AGS (fold change BAX vs Tubulin)															PANC1 (fold change BAX vs Tubulin)
	Control	CDDP				I5				I6						Control	CDDP				I5				I6
	C	1	3	6	24	1	3	6	24	1	3	6	24	Time (h)		C	1	3	6	24	1	3	6	24	1	3	6	24	Time (h)
	1	1.198	0.789	1.098	2.229	0.618	0.65	1.107	1.164	1.29	0.759	1.353	1.136			1	1.6915	1.86028	1.42351	1.46889	1.55756	1.10321	1.09747	1.15311	1.13238	1.6811	1.61505	2.63924
	1	1.173	1.149	1.54	1.138	0.666	2.46	0.621	0.694	0.734	1.497	1.942	3.837			1	0.978053	1.11842	1.3785	1.61721	0.818635	1.1737	1.22591	1.64607	1.28889	1.47133	2.78016	1.94232
	1	0.877	1.345	2.188	7.497	3.165	3.954	1.547	2.024	1.017	1.286	1.061	1.966			1	1.332	1.518	1.29	1.511	1.264	1.2	1.154	1.378	1.219	1.573	2.056	1.489

## Sheet: Supplementary Fig.4
Fig. S4A							Fig. S4B	AGS (foci/cell)										Fig. S4C	AGS (Fold change vs GAPDH)
	AGS (Fold change % Senescence)								Control	CDDP	I5	I6	Control	CDDP	I5	I6			MKI67				TNFRSF10D
	C	H2O2	CDDP	I5	I6			<15	184	45	37	39	92.9293	43.2692	54.4118	32.5			Control	CDDP	I5	I6	Control	CDDP	I5	I6
	28.29	52.81	58.33	58.06	49.02			16-30	11	35	24	54	5.55556	33.6538	35.2941	45			1	4.46163	0.126662	0.847095	1	10.7682	23.1799	16.1948
	23.26	54.43	50	57.14	67.7			31-45	1	15	5	20	0.505051	14.4231	7.35294	16.6667			1	3.04108	0.114924	0.669668	1	9.82932	20.8545	12.3693
	36.05	58.54	67.21	43.1	53.18			46-60	2	5	2	3	1.0101	4.80769	2.94118	2.5			1	6.54574	0.139599	1.07153	1	11.7968	25.7647	21.2034
								>61	0	4	0	4	0	3.84615	0	3.33333
																			MKN45 (Fold change vs GAPDH)
								Suma	198	104	68	120	100	100	100	100			MKI67				TNFRSF10D
								N	198	104	68	120							Control	CDDP	I5	I6	Control	CDDP	I5	I6
																			1	0.591983	0.153612	0.269871	1	0.593156	1.27267	0.310558
								PANC1 (foci/cell)											1	0.442708	0.122997	0.250933	1	0.446059	0.986891	0.254767
									Control	CDDP	I5	I6	Control	CDDP	I5	I6			1	0.791592	0.191847	0.290238	1	0.788761	1.64122	0.378566
								<15	161	21	18	39	95.8333	15.4412	54.5455	40.625
								16-30	5	32	11	43	2.97619	23.5294	33.3333	44.7917			PANC1 (Fold change vs GAPDH)
								31-45	2	36	3	7	1.19048	26.4706	9.09091	7.29167			MKI67				TNFRSF10D
								46-60	0	25	1	2	0	18.3824	3.0303	2.08333			Control	CDDP	I5	I6	Control	CDDP	I5	I6
								>61	0	22	0	5	0	16.1765	0	5.20833			1	0.584007	1.95507	1.18691	1	2.89902	5.49645	1.30752
																			1	0.454071	1.4208	1.0074	1	2.5476	3.92386	1.17651
								Suma	168	136	33	96	100	100	100	100			1	0.751124	2.69026	1.3984	1	3.29891	7.69931	1.45311
								N	168	136	33	96
						Group	ECAR	OCR
						ctr	34.77	128.8
						I6	45.46	48.01
						Group	ECAR	OCR
						ctr	78.6	313.6
						I6	73.12	230.7
						Group	ECAR	OCR
						ctr	38.72	177.4
						I6	32.52	147

[truncated: 5 more sheets: Supplementary Fig.5, Supplementary Fig.6, Supplementary Fig.7, Supplementary Fig.8, Supplementary Fig.9]
